# Supplementary material for: Bi-Temporal Anodal Transcranial Direct Current Stimulation during Slow-Wave Sleep Boosts Slow-Wave Density but Not Memory Consolidation
Source: Brain Sci. 2021 Mar 24;11(4):410. doi: 10.3390/brainsci11040410 (PMC8064104; doi:10.3390/brainsci11040410)
Supplement: Supplementary file 1 [file brainsci-11-00410-s001.zip]

Archive with 1 entries (1 files):
- brainsci-1090048-supplementary.pdf
